# Supplementary material for: New Associations with the HIV Predisposing and Protective Alleles of the Human Leukocyte Antigen System in a Peruvian Population
Source: Viruses. 2024 Oct 30;16(11):1708. doi: 10.3390/v16111708 (PMC11598887; doi:10.3390/v16111708)
Supplement: Supplementary file 1 [file viruses-16-01708-s001.zip]

Archive with 1 entries (1 files):
- viruses-3255850-supplementary.pdf
